# Supplementary material for: The Effect of Perceived Overqualification on Creative Performance: Person-Organization Fit Perspective
Source: Front Psychol. 2021 May 13;12:582367. doi: 10.3389/fpsyg.2021.582367 (PMC8155303; doi:10.3389/fpsyg.2021.582367)
Supplement: Supplementary file 1 [file Data_Sheet_1.CSV]

VAR0010	VAR0011	VAR0000	VAR0001	VAR0002	VAR0003	VAR0004	VAR0020	VAR0021	VAR0022	VAR0023	VAR0024	VAR0025	VAR0026	VAR0027	VAR0028	VAR0030	VAR0031	VAR0032	VAR0033	VAR0034	VAR0040	VAR0041	VAR0042	VAR0050	VAR0051	VAR0052	VAR0053	VAR0054	culture_full	poq	culture	x	w	xw	oicau	orgiden	creperf
1	1	4	3	2	36	0	4	5	3	2	2	3	3	3	4	4	4	4	4	4	4	4	5	4	4	5	5	5	4	3.22222222222222	4.125	.299322222222222	-.3682	-.110210442222222	4.28988671177778	3.666666667	4.6
1	2	3	3	2	35	0	5	5	3	3	3	3	3	3	3	5	5	5	5	3	5	3	5	3	3	3	5	5	4.6	3.44444444444444	4.75	.521544444444445	.2318	.120894002222222	4.46166248955556	4.333333333	3.8
1	3	3	3	2	38	1	1	3	2	3	1	1	2	3	3	5	4	4	4	4	4	4	5	5	5	5	5	5	4.2	2.11111111111111	4.375	-.811788888888889	-.1682	.136542891111111	4.52369048955556	4.333333333	5
1	5	4	4	2	37	0	4	4	3	3	3	3	3	3	3	4	3	3	3	3	3	4	4	4	4	4	4	4	3.2	3.22222222222222	3.375	.299322222222222	-1.1682	-.34966822	4.05004937844445	3.666666667	4
2	2	3	3	1	54	0	2	2	2	1	1	2	2	2	2	4	4	4	4	4	4	5	5	4	4	5	5	5	4	1.77777777777778	4	-1.14512222222222	-.3682	.421634002222222	4.60255115622222	4.666666667	4.6
2	3	3	3	1	50	0	4	4	4	3	2	2	2	2	2	4	4	4	4	2	4	5	5	4	4	5	5	5	3.6	2.77777777777778	3.75	-.145122222222222	-.7682	.111482891111111	4.31950582288889	4.666666667	4.6
2	4	2	5	1	49	0	5	4	3	3	3	2	3	3	3	5	3	5	4	3	5	5	4	5	4	5	5	5	4	3.22222222222222	4	.299322222222222	-.3682	-.110210442222222	4.28988671177778	4.666666667	4.8
2	5	4	5	1	35	3	4	5	3	3	3	3	4	3	4	4	4	4	4	4	3	4	4	4	5	4	5	4	4	3.55555555555556	4	.632655555555556	-.3682	-.232943775555555	4.21773337844444	3.666666667	4.4
3	1	4	4	2	35	0	3	3	3	3	2	2	2	1	2	5	5	4	5	4	4	5	5	4	4	5	5	5	4.6	2.33333333333333	4.625	-.589566666666666	.2318	-.136661553333333	4.50217360066667	4.666666667	4.6
3	2	4	3	2	29	0	4	4	4	3	2	3	1	1	2	4	4	4	4	4	4	4	5	4	4	3	3	4	4	2.66666666666667	4	-.256233333333333	-.3682	.0943451133333333	4.41014226733333	4.333333333	3.6
3	3	2	3	2	46	0	5	5	1	1	1	1	5	1	5	5	5	5	5	3	4	5	5	4	5	5	5	5	4.6	2.77777777777778	4.625	-.145122222222222	.2318	-.0336393311111111	4.48596915622222	4.666666667	4.8
3	4	4	3	1	29	0	3	3	1	5	2	5	3	4	4	4	5	4	4	4	4	5	5	4	4	4	5	4	4.2	3.33333333333333	4.125	.410433333333334	-.1682	-.0690348866666666	4.33246160066667	4.666666667	4.2
3	5	2	3	1	45	0	4	3	4	3	4	4	3	1	4	4	4	4	4	4	4	4	5	4	4	5	5	5	4	3.33333333333333	4.125	.410433333333334	-.3682	-.151121553333333	4.26583560066667	4.333333333	4.6
4	1	4	4	1	37	2	5	5	3	5	2	3	5	3	4	4	4	4	4	4	3	4	4	4	4	4	4	4	4	3.88888888888889	3.875	.965988888888889	-.3682	-.355677108888889	4.14558004511111	3.666666667	4
4	2	3	3	1	34	2	5	1	4	5	1	2	1	1	2	5	5	5	5	5	4	5	5	5	5	5	5	5	5	2.44444444444444	4.875	-.478455555555555	.6318	-.30228822	4.52470782288889	4.666666667	5
4	3	2	4	1	55	5	2	2	2	2	2	2	2	3	3	5	5	4	4	4	5	5	5	4	4	4	5	5	4.4	2.22222222222222	4.375	-.700677777777778	.0318000000000005	-.0222815533333337	4.50626537844444	5	4.4
4	4	3	4	1	47	3	1	1	2	2	2	2	2	2	2	5	5	5	5	5	4	4	4	5	5	5	5	5	5	1.77777777777778	4.875	-1.14512222222222	.6318	-.72348822	4.46901448955556	4	5
4	5	4	3	1	36	1	4	4	5	2	2	3	4	3	2	4	4	4	4	3	4	4	4	4	4	4	4	4	3.8	3.22222222222222	3.75	.299322222222222	-.5682	-.170074886666667	4.22992737844444	4	4
5	3	4	3	2	29	0	4	5	1	3	1	1	1	3	1	5	5	5	5	5	4	4	4	4	4	4	5	4	5	2.22222222222222	5	-.700677777777778	.6318	-.44268822	4.50614337844445	4	4.2
5	4	4	3	1	23	1	2	3	4	2	2	2	3	2	3	4	4	5	5	5	5	5	5	5	5	5	5	5	4.6	2.55555555555556	4.375	-.367344444444444	.2318	-.0851504422222222	4.49407137844444	5	5
5	5	4	3	1	28	3	1	1	1	1	1	1	3	1	3	4	5	5	5	5	4	5	5	5	5	5	5	5	4.8	1.44444444444444	4.75	-1.47845555555556	.4318	-.638397108888889	4.48787515622222	4.666666667	5
6	1	3	3	1	48	2	4	4	2	3	2	2	3	2	3	5	5	5	5	5	4	5	5	4	4	5	4	4	5	2.77777777777778	4.75	-.145122222222222	.6318	-.09168822	4.55255448955556	4.666666667	4.2
6	2	3	3	2	27	0	3	3	4	3	3	4	3	3	3	4	4	4	4	4	4	4	4	4	4	4	4	4	4	3.22222222222222	3.875	.299322222222222	-.3682	-.110210442222222	4.28988671177778	4	4
6	3	2	2	2	39	0	4	4	4	4	3	3	2	2	2	5	5	5	4	4	4	4	4	5	5	5	5	5	4.6	3.11111111111111	4.5	.188211111111111	.2318	.0436273355555556	4.47381582288889	4	5
6	4	4	3	1	30	2	4	4	4	4	3	4	3	3	4	4	5	5	4	5	4	5	5	4	4	4	4	4	4.6	3.66666666666667	4.5	.743766666666667	.2318	.172405113333333	4.45356026733333	4.67	4
6	5	3	5	1	39	3	2	2	2	2	2	1	3	2	4	5	5	5	5	4	4	5	5	4	4	3	4	4	4.8	2.22222222222222	4.625	-.700677777777778	.4318	-.302552664444444	4.50618404511111	4.666666667	3.8
7	2	3	3	2	40	0	5	5	1	5	1	1	1	5	3	5	5	5	5	5	5	5	5	5	5	5	5	5	5	3	5	.0771000000000002	.6318	.0487117800000001	4.571118934	5	5
7	3	3	3	2	33	1	3	3	3	3	3	2	3	3	3	4	4	4	4	4	4	5	5	4	4	4	4	2	4	2.88888888888889	4	-.034011111111111	-.3682	.0125228911111111	4.36204004511111	4.666666667	3.6
7	5	4	4	1	25	0	3	3	1	3	2	1	3	3	3	5	5	5	5	5	4	5	5	4	4	5	5	5	5	2.44444444444444	5	-.478455555555555	.6318	-.30228822	4.52470782288889	4.666666667	4.6
8	1	2	3	1	38	2	3	3	2	1	3	3	3	3	3	4	4	4	4	3	3	4	4	4	4	4	4	4	3.8	2.66666666666667	3.875	-.256233333333333	-.5682	.14559178	4.38351626733333	3.666666667	4
8	2	4	2	1	50	0	5	4	5	4	5	5	5	4	5	4	4	4	4	4	4	4	4	4	4	4	4	5	4	4.66666666666667	4.125	1.74376666666667	-.3682	-.642054886666667	3.97722226733333	4	4.2
8	3	3	4	1	55	0	1	1	5	2	4	5	3	2	4	2	4	2	2	4	3	4	5	4	4	5	5	5	2.8	3	2.75	.0771000000000002	-1.5682	-.12090822	4.058232934	4	4.6
8	4	3	2	1	39	0	3	2	3	2	2	2	2	2	3	5	4	3	3	3	4	4	5	4	5	5	5	4	3.6	2.33333333333333	3.875	-.589566666666666	-.7682	.452905113333333	4.46904360066667	4.333333333	4.6
8	5	3	3	2	45	5	4	4	3	2	2	2	3	2	4	4	3	4	4	4	4	5	4	4	5	5	5	4	3.8	2.88888888888889	3.75	-.034011111111111	-.5682	.0193251133333333	4.32208071177778	4.333333333	4.6
9	1	4	7	1	30	2	2	2	2	2	2	1	2	1	3	5	5	5	5	5	4	5	5	5	5	5	5	5	5	1.88888888888889	5	-1.03401111111111	.6318	-.65328822	4.47829671177778	4.666666667	5
9	2	3	5	2	47	2	4	3	4	2	1	2	1	1	3	5	5	5	5	5	4	5	5	4	4	4	5	5	5	2.33333333333333	5	-.589566666666666	.6318	-.37248822	4.51542560066667	4.666666667	4.4
9	3	3	5	1	36	1	5	4	1	3	1	1	1	3	4	5	5	5	5	4	4	5	5	5	5	5	5	5	4.8	2.55555555555556	4.75	-.367344444444444	.4318	-.158619331111111	4.51403071177778	4.666666667	5
9	5	4	5	1	44	2	4	4	3	2	1	2	4	1	2	5	5	5	5	5	5	5	5	5	5	5	4	4	5	2.55555555555556	5	-.367344444444444	.6318	-.23208822	4.53399004511111	5	4.6
10	1	3	4	2	46	0	5	5	5	5	3	5	3	3	4	5	4	3	4	3	4	4	5	4	4	4	5	5	3.8	4.22222222222222	4.25	1.29932222222222	-.5682	-.738274886666667	3.95346737844445	4.33	4.4
10	2	3	4	1	38	1	3	2	3	2	2	3	3	3	3	4	4	4	4	3	4	4	4	4	4	4	4	4	3.8	2.66666666666667	3.875	-.256233333333333	-.5682	.14559178	4.38351626733333	4	4
10	3	3	3	2	50	1	5	5	2	3	1	2	2	3	1	4	5	4	5	4	4	4	5	4	4	4	4	5	4.4	2.66666666666667	4.25	-.256233333333333	.0318000000000005	-.00814822000000013	4.46339426733333	4.333333333	4.2
10	4	4	4	2	29	1	5	5	2	3	1	2	2	1	2	4	5	4	5	4	4	5	5	4	4	4	4	5	4.4	2.55555555555556	4.25	-.367344444444444	.0318000000000005	-.0116815533333335	4.47411204511111	4.666666667	4.2
11	1	3	7	1	51	1	3	3	4	3	2	2	3	2	4	5	5	5	4	4	4	5	5	5	4	4	4	4	4.6	2.88888888888889	4.625	-.034011111111111	.2318	-.00788377555555552	4.48191804511111	4.67	4.2
11	2	3	3	1	44	1	4	4	3	2	2	2	3	3	4	5	5	5	5	5	4	4	4	4	4	4	4	5	5	3	4.875	.0771000000000002	.6318	.0487117800000001	4.571118934	4	4.2
11	3	3	3	2	38	1	3	2	1	2	1	1	4	3	4	5	5	5	5	5	4	5	5	5	5	5	5	5	5	2.33333333333333	5	-.589566666666666	.6318	-.37248822	4.51542560066667	4.666666667	5
11	4	3	3	2	46	1	4	4	3	2	2	2	3	3	4	5	5	5	5	5	4	4	4	4	4	4	4	5	5	3	4.875	.0771000000000002	.6318	.0487117800000001	4.571118934	4	4.2
11	5	2	3	2	35	1	5	5	3	5	2	2	4	2	4	5	5	5	5	5	4	4	4	4	4	5	5	5	5	3.55555555555556	4.875	.632655555555556	.6318	.39971178	4.61753004511111	4	4.6
12	1	3	5	1	54	0	5	3	3	1	1	1	5	5	4	5	5	5	5	5	4	5	5	5	5	5	5	5	5	3.11111111111111	5	.188211111111111	.6318	.11891178	4.58040115622222	4.666666667	5
12	2	4	4	2	28	0	1	2	1	2	1	2	4	2	4	4	4	3	4	3	4	4	4	4	4	4	4	4	3.6	2.11111111111111	3.625	-.811788888888889	-.7682	.623616224444444	4.54381248955556	4	4
12	3	4	4	1	51	2	5	5	5	5	5	5	5	5	5	4	4	4	5	5	4	4	4	4	4	4	4	4	4.4	5	4.25	2.0771	.0318000000000005	.066051780000001	4.238320934	4	4
12	5	3	3	2	44	0	5	5	4	5	5	4	4	4	4	5	5	5	5	5	5	5	5	5	5	5	5	5	5	4.44444444444444	5	1.52154444444444	.6318	.96131178	4.69178782288889	5	5
13	1	3	5	1	32	1	3	3	4	5	3	3	1	3	2	5	5	5	5	5	4	4	5	5	5	5	5	5	5	3	4.5	.0771000000000002	.6318	.0487117800000001	4.571118934	4.333333333	5
13	2	3	3	1	27	0	3	3	2	3	2	2	3	3	2	5	4	4	5	3	4	4	5	5	5	5	5	5	4.2	2.55555555555556	4.375	-.367344444444444	-.1682	.0617873355555554	4.45415271177778	4.333333333	5
13	3	3	4	1	25	1	5	4	2	3	1	1	1	4	4	4	4	4	4	4	4	4	4	4	4	4	5	4	4	2.77777777777778	4	-.145122222222222	-.3682	.0534340022222222	4.38609115622222	4	4.2
13	4	3	4	1	33	1	5	4	2	3	1	1	1	4	4	4	5	4	4	5	3	4	4	4	4	4	4	1	4.4	2.77777777777778	4.375	-.145122222222222	.0318000000000005	-.00461488666666674	4.45267648955556	3.666666667	3.4
13	5	3	4	1	33	1	4	4	4	4	1	1	3	3	3	5	5	5	5	5	4	4	5	4	4	4	4	4	5	3	4.875	.0771000000000002	.6318	.0487117800000001	4.571118934	4.333333333	4
14	1	5	8	1	47	1	5	5	2	5	1	1	1	5	1	5	5	3	3	3	4	4	5	4	5	5	5	5	3.8	2.88888888888889	3.875	-.034011111111111	-.5682	.0193251133333333	4.32208071177778	4.333333333	4.8
14	2	4	6	1	47	5	5	4	4	5	1	3	3	3	4	5	5	5	5	5	5	5	5	5	5	5	5	5	5	3.55555555555556	4.875	.632655555555556	.6318	.39971178	4.61753004511111	5	5
14	3	3	4	1	40	2	5	5	4	1	1	2	2	1	4	5	4	4	4	4	4	4	5	4	5	5	5	4	4.2	2.77777777777778	4.375	-.145122222222222	-.1682	.0244095577777777	4.41938382288889	4.333333333	4.6
14	4	4	7	1	45	2	5	3	2	2	1	1	4	2	4	5	5	5	5	5	4	5	5	5	5	5	5	5	5	2.66666666666667	4.875	-.256233333333333	.6318	-.16188822	4.54327226733333	4.666666667	5
14	5	4	8	1	47	2	1	1	1	2	2	2	2	3	4	5	4	5	5	5	4	5	5	5	5	5	5	5	4.8	2	4.75	-.9229	.4318	-.39850822	4.500952934	4.666666667	5
15	1	3	6	1	50	0	5	4	3	3	1	1	4	2	4	4	4	4	4	4	4	4	4	4	4	4	4	4	4	3	4	.0771000000000002	-.3682	-.0283882200000001	4.337988934	4	4
15	2	3	7	2	40	3	5	3	2	2	2	2	3	1	5	5	5	5	5	5	4	5	5	5	5	5	5	5	5	2.77777777777778	5	-.145122222222222	.6318	-.09168822	4.55255448955556	4.666666667	5
15	3	3	5	1	45	3	4	5	2	4	1	2	2	3	2	5	5	5	5	5	5	5	5	4	5	5	5	5	5	2.77777777777778	4.875	-.145122222222222	.6318	-.09168822	4.55255448955556	5	4.8
15	4	3	6	1	43	2	4	2	2	4	1	3	2	1	4	5	5	5	5	5	4	5	5	4	4	5	5	5	5	2.55555555555556	4.875	-.367344444444444	.6318	-.23208822	4.53399004511111	4.666666667	4.6
15	5	3	5	1	39	4	3	3	1	2	2	1	3	3	4	4	4	4	4	4	4	5	5	4	5	5	5	5	4	2.44444444444444	4	-.478455555555555	-.3682	.176167335555555	4.45824448955556	4.666666667	4.8
16	3	4	5	2	39	1	4	4	1	3	2	2	3	3	3	4	3	4	4	4	4	4	5	4	4	4	5	4	3.8	2.77777777777778	4	-.145122222222222	-.5682	.0824584466666666	4.35279848955556	4.333333333	4.2
16	4	4	3	2	41	1	5	4	2	1	1	2	4	1	5	5	5	5	5	5	4	5	5	5	5	5	5	5	5	2.77777777777778	5	-.145122222222222	.6318	-.09168822	4.55255448955556	4.67	5
16	5	3	7	2	58	3	4	4	5	5	4	3	2	4	2	5	5	5	5	5	5	5	5	5	5	5	5	5	5	3.66666666666667	4.625	.743766666666667	.6318	.46991178	4.62681226733333	5	5
17	1	4	6	2	40	1	1	1	1	1	1	1	2	1	3	4	5	4	4	4	4	5	5	4	4	4	5	5	4.2	1.33333333333333	4.125	-1.58956666666667	-.1682	.267365113333333	4.64538160066667	4.67	4.4
17	2	2	7	1	52	1	4	4	2	3	1	2	3	3	2	4	4	3	4	4	4	4	4	3	3	4	4	3	3.8	2.66666666666667	3.625	-.256233333333333	-.5682	.14559178	4.38351626733333	4	3.4
17	4	4	4	2	39	0	1	2	2	2	2	3	3	2	3	3	4	4	2	4	4	5	5	4	4	4	5	5	3.4	2.22222222222222	3.25	-.700677777777778	-.9682	.678396224444444	4.50646871177778	4.666666667	4.4
17	5	4	3	1	36	4	5	5	3	3	3	3	4	3	3	4	4	4	3	4	3	4	4	4	4	4	4	4	3.8	3.55555555555556	3.875	.632655555555556	-.5682	-.359474886666667	4.13777404511111	3.666666667	4
18	3	4	6	1	46	5	5	5	4	3	1	4	5	3	5	5	5	5	5	5	4	4	5	5	5	5	5	5	5	3.88888888888889	5	.965988888888889	.6318	.61031178	4.64537671177778	4.333333333	5
18	4	3	3	2	34	2	4	4	3	4	1	2	1	4	1	5	5	4	5	4	5	5	5	5	4	5	5	5	4.6	2.66666666666667	4.625	-.256233333333333	.2318	-.0593948866666666	4.49002026733333	5	4.8
19	1	3	6	1	45	2	4	5	3	3	2	3	2	2	3	4	4	3	4	4	5	5	5	4	4	4	4	4	3.8	3	3.875	.0771000000000002	-.5682	-.0438082200000001	4.291362934	5	4
19	3	3	4	1	37	2	4	4	5	4	4	4	5	5	5	3	3	3	3	1	3	3	4	5	5	5	5	5	2.6	4.44444444444444	2.625	1.52154444444444	-1.7682	-2.69039488666667	3.09227582288889	3.333333333	5
20	1	3	6	1	40	0	5	5	1	3	1	1	2	2	3	4	4	4	4	4	4	5	5	5	5	5	5	5	4	2.55555555555556	3.75	-.367344444444444	-.3682	.135256224444444	4.43419337844444	4.666666667	5
20	2	5	5	1	30	1	5	5	1	1	1	1	4	1	4	5	5	5	5	5	4	4	5	5	5	5	5	5	5	2.55555555555556	4.875	-.367344444444444	.6318	-.23208822	4.53399004511111	4.333333333	5
20	3	3	3	1	46	0	5	5	1	3	4	4	4	1	5	5	5	5	5	5	5	5	5	5	5	5	5	5	5	3.55555555555556	5	.632655555555556	.6318	.39971178	4.61753004511111	5	5
20	4	4	4	1	27	1	5	4	1	3	2	2	3	3	3	5	5	4	4	4	4	5	5	4	5	5	5	5	4.4	2.88888888888889	4.125	-.034011111111111	.0318000000000005	-.00108155333333335	4.44195871177778	4.666666667	4.8
20	5	4	4	1	30	5	5	5	1	3	1	1	5	2	5	5	5	5	5	5	5	5	5	5	5	5	5	5	5	3.11111111111111	5	.188211111111111	.6318	.11891178	4.58040115622222	5	5
21	1	3	4	1	34	0	1	4	2	1	1	2	2	1	3	4	4	4	5	5	4	4	4	5	5	5	5	4	4.4	1.88888888888889	4.375	-1.03401111111111	.0318000000000005	-.0328815533333338	4.53841871177778	4	4.8
21	2	3	3	1	43	2	5	5	1	5	1	5	4	5	5	5	5	5	5	4	4	4	4	5	5	4	5	5	4.8	4	4.875	1.0771	.4318	.46509178	4.548032934	4	4.8
21	3	4	4	1	31	2	4	4	3	2	3	2	2	2	4	4	5	4	4	4	4	5	5	4	4	4	4	4	4.2	2.88888888888889	4.25	-.034011111111111	-.1682	.00572066888888886	4.40199937844444	4.666666667	4
21	4	3	3	2	39	0	2	3	2	2	1	1	3	3	3	5	5	4	5	5	4	5	5	5	5	5	5	5	4.8	2.22222222222222	4.875	-.700677777777778	.4318	-.302552664444444	4.50618404511111	4.666666667	5
21	5	3	4	2	40	0	2	2	4	3	4	2	1	3	1	5	4	4	4	4	4	5	5	5	5	5	5	5	4.2	2.44444444444444	4.375	-.478455555555555	-.1682	.0804762244444442	4.47153715622222	4.666666667	5
22	1	3	3	2	25	1	4	4	3	3	3	2	3	3	3	4	4	4	4	4	3	4	4	4	4	4	4	4	4	3.11111111111111	3.875	.188211111111111	-.3682	-.0692993311111112	4.31393782288889	3.666666667	4
22	3	4	6	1	32	1	4	1	4	4	3	2	1	2	3	5	5	5	5	5	4	5	5	5	5	5	5	5	5	2.66666666666667	4.75	-.256233333333333	.6318	-.16188822	4.54327226733333	4.666666667	5
22	4	4	4	2	28	0	4	3	4	2	2	4	3	2	3	4	3	3	3	4	4	4	4	5	5	5	4	5	3.4	3	3.25	.0771000000000002	-.9682	-.0746482200000002	4.198110934	4	4.8
22	5	3	3	1	35	0	4	4	2	5	1	1	1	4	2	4	4	4	4	4	5	5	5	4	4	4	5	5	4	2.66666666666667	4	-.256233333333333	-.3682	.0943451133333333	4.41014226733333	5	4.4
23	1	3	3	2	31	1	5	5	4	3	2	2	4	4	5	5	4	4	4	4	4	5	5	5	5	5	5	4	4.2	3.77777777777778	4.25	.854877777777778	-.1682	-.143790442222222	4.26292382288889	4.666666667	4.8
23	2	3	3	2	37	1	2	4	5	3	2	3	3	2	3	5	5	3	3	3	4	5	5	4	4	4	5	5	3.8	3	4.125	.0771000000000002	-.5682	-.0438082200000001	4.291362934	4.666666667	4.4
23	3	3	3	1	30	1	2	4	3	3	2	3	3	2	3	5	5	5	5	5	5	5	5	4	4	4	5	5	5	2.77777777777778	4.875	-.145122222222222	.6318	-.09168822	4.55255448955556	5	4.4
23	4	4	4	2	31	0	4	5	4	4	3	4	3	3	4	5	5	5	5	5	5	5	5	4	5	5	5	5	5	3.77777777777778	5	.854877777777778	.6318	.54011178	4.63609448955556	5	4.8
23	5	4	3	1	26	0	2	4	4	3	3	3	4	3	4	5	5	5	5	5	4	4	4	5	5	5	5	5	5	3.33333333333333	5	.410433333333334	.6318	.25931178	4.59896560066667	4	5
24	2	4	5	1	39	4	1	1	2	2	2	2	2	1	2	5	5	5	5	4	4	5	5	5	5	5	5	5	4.8	1.66666666666667	4.75	-1.25623333333333	.4318	-.542441553333333	4.49310626733333	4.666666667	5
24	3	3	5	1	51	0	4	5	3	3	2	2	3	2	4	5	4	5	5	5	4	5	5	5	5	5	5	5	4.8	3.11111111111111	4.75	.188211111111111	.4318	.0812695577777779	4.52710848955556	4.666666667	5
24	4	3	8	1	53	0	4	4	2	2	1	2	2	2	3	5	5	5	5	4	5	5	5	5	5	5	5	5	4.8	2.44444444444444	4.5	-.478455555555555	.4318	-.206597108888889	4.51141515622222	5	5
24	5	5	5	1	29	3	2	2	2	2	1	2	4	2	4	5	5	5	5	5	4	5	5	5	5	5	5	4	5	2.33333333333333	4.875	-.589566666666666	.6318	-.37248822	4.51542560066667	4.666666667	4.8
25	1	4	5	1	30	1	4	3	3	4	4	4	3	2	4	4	4	4	4	4	4	4	4	4	4	4	5	4	4	3.44444444444444	4	.521544444444445	-.3682	-.192032664444445	4.24178448955556	4	4.2
25	2	4	5	1	40	2	3	3	3	3	3	4	3	3	4	4	3	4	4	3	3	4	4	4	5	5	5	5	3.6	3.22222222222222	3.5	.299322222222222	-.7682	-.229939331111111	4.16996804511111	3.666666667	4.8
25	3	5	8	1	30	1	2	1	5	3	3	4	3	3	3	4	2	2	2	2	4	5	5	5	5	5	5	5	2.4	3	2.75	.0771000000000002	-1.9682	-.15174822	3.964980934	4.666666667	5
25	5	4	4	1	29	0	4	4	4	4	3	4	4	4	4	4	4	4	4	3	4	4	5	4	4	5	5	4	3.8	3.88888888888889	3.875	.965988888888889	-.5682	-.548874886666667	4.04562071177778	4.333333333	4.4
26	2	5	5	1	28	0	3	3	4	3	2	3	4	3	4	2	2	2	2	2	3	4	4	4	4	4	4	3	2	3.22222222222222	2.25	.299322222222222	-2.3682	-.708854886666667	3.69029337844444	3.666666667	3.8
26	3	4	3	2	33	0	4	3	3	4	3	3	3	3	3	5	5	5	5	5	4	5	5	5	5	5	5	5	5	3.22222222222222	4.75	.299322222222222	.6318	.18911178	4.58968337844445	4.666666667	5
26	4	5	4	2	26	0	3	3	4	3	2	3	3	3	4	4	4	4	4	4	5	4	5	4	4	4	4	4	4	3.11111111111111	4	.188211111111111	-.3682	-.0692993311111112	4.31393782288889	4.666666667	4
26	5	4	3	2	25	1	3	3	4	3	2	3	3	3	4	4	4	4	4	4	5	4	5	4	5	4	4	4	4	3.11111111111111	4	.188211111111111	-.3682	-.0692993311111112	4.31393782288889	4.666666667	4.2
27	1	5	6	1	30	4	1	1	3	4	3	3	3	3	2	5	5	5	5	4	5	5	5	5	5	5	5	5	4.8	2.55555555555556	4.625	-.367344444444444	.4318	-.158619331111111	4.51403071177778	5	5
27	2	4	5	1	32	1	5	5	2	4	2	2	2	2	4	5	4	5	5	5	4	5	5	5	4	5	5	5	4.8	3.11111111111111	4.75	.188211111111111	.4318	.0812695577777779	4.52710848955556	4.666666667	4.8
27	3	4	5	1	33	0	4	4	4	3	2	1	3	2	3	4	4	5	5	5	5	5	4	5	5	5	5	5	4.6	2.88888888888889	4.625	-.034011111111111	.2318	-.00788377555555552	4.48191804511111	4.666666667	5
27	4	3	4	1	33	0	5	5	2	5	2	3	3	4	3	5	5	5	5	5	4	5	5	5	5	5	5	5	5	3.55555555555556	4.875	.632655555555556	.6318	.39971178	4.61753004511111	4.666666667	5
28	1	3	4	1	45	1	4	4	2	3	2	1	1	1	1	5	5	5	5	5	4	5	5	5	5	5	5	5	5	2.11111111111111	4.875	-.811788888888889	.6318	-.51288822	4.49686115622222	4.666666667	5
28	2	4	4	2	28	0	4	4	3	4	4	3	3	3	3	4	4	4	4	4	3	4	4	4	4	4	4	4	4	3.44444444444444	4	.521544444444445	-.3682	-.192032664444445	4.24178448955556	3.666666667	4
28	3	3	3	2	46	1	4	4	2	4	2	2	3	3	3	4	4	4	5	4	4	4	4	4	4	4	4	4	4.2	3	3.875	.0771000000000002	-.1682	-.01296822	4.384614934	4	4
28	4	3	3	2	35	0	5	4	2	3	2	2	2	3	2	4	4	4	4	4	4	4	5	4	4	4	4	4	4	2.77777777777778	3.75	-.145122222222222	-.3682	.0534340022222222	4.38609115622222	4.333333333	4
28	5	3	2	2	30	0	4	4	3	4	3	3	3	4	3	5	5	5	5	5	5	5	5	4	4	4	4	4	5	3.44444444444444	5	.521544444444445	.6318	.32951178	4.60824782288889	5	4
29	1	3	4	1	35	0	5	5	4	1	1	4	2	2	2	5	5	4	2	1	5	5	5	5	5	5	5	5	3.4	2.88888888888889	3.875	-.034011111111111	-.9682	.0329295577777777	4.24216204511111	5	5
29	2	3	4	1	30	1	5	5	4	2	1	2	2	2	2	5	5	5	5	3	5	5	5	4	5	5	4	5	4.6	2.77777777777778	4.75	-.145122222222222	.2318	-.0336393311111111	4.48596915622222	5	4.6
29	3	4	4	2	31	1	4	4	3	4	2	4	5	3	4	4	4	4	4	4	4	4	4	4	4	4	4	4	4	3.66666666666667	4	.743766666666667	-.3682	-.273854886666667	4.19368226733333	4	4
29	4	4	3	1	25	1	4	4	3	2	2	4	2	2	3	4	4	4	4	4	4	4	4	4	4	4	4	4	4	2.88888888888889	4	-.034011111111111	-.3682	.0125228911111111	4.36204004511111	4	4
29	5	3	3	1	30	0	1	3	3	3	4	4	2	2	3	4	4	4	4	4	3	4	4	4	4	4	5	5	4	2.77777777777778	4	-.145122222222222	-.3682	.0534340022222222	4.38609115622222	3.666666667	4.4
30	1	3	3	1	42	0	3	2	1	3	1	2	2	3	4	5	5	4	4	4	4	5	5	5	5	5	5	5	4.4	2.33333333333333	4.5	-.589566666666666	.0318000000000005	-.0187482200000003	4.49554760066667	4.666666667	5
30	2	4	4	1	37	1	4	4	1	3	1	1	2	2	3	4	5	4	4	4	4	4	5	4	4	5	5	5	4.2	2.33333333333333	4.25	-.589566666666666	-.1682	.0991651133333331	4.48892160066667	4.33	4.6
30	3	3	5	1	44	1	5	5	4	4	2	1	2	4	3	5	5	5	5	4	5	5	4	5	5	5	5	5	4.8	3.33333333333333	4.5	.410433333333334	.4318	.177225113333333	4.53233960066667	4.666666667	5
30	4	4	4	1	29	2	3	2	3	3	3	3	4	2	4	3	4	3	3	4	4	4	4	3	4	4	4	4	3.4	3	3.25	.0771000000000002	-.9682	-.0746482200000002	4.198110934	4	3.8
30	5	4	6	1	30	2	2	1	2	3	1	2	2	2	2	5	5	5	5	5	4	4	5	5	5	5	5	5	5	1.88888888888889	4.875	-1.03401111111111	.6318	-.65328822	4.47829671177778	4.333333333	5
31	1	3	4	1	51	0	4	4	2	3	2	2	2	2	3	3	4	3	3	3	4	4	5	4	4	4	4	4	3.2	2.66666666666667	3.25	-.256233333333333	-1.1682	.29933178	4.30363826733333	4.333333333	4
31	2	4	4	2	28	0	5	5	2	3	2	1	3	2	3	4	5	5	5	5	4	5	5	4	5	4	5	3	4.8	2.88888888888889	4.75	-.034011111111111	.4318	-.0146859977777777	4.52187737844444	4.666666667	4.2
31	3	5	5	2	26	0	5	3	1	4	2	2	1	1	1	5	4	5	5	4	5	5	5	1	1	1	5	5	4.6	2.22222222222222	4.625	-.700677777777778	.2318	-.162417108888889	4.50622471177778	5	2.6
31	4	5	5	2	28	0	5	5	5	3	1	2	3	2	4	5	5	5	5	5	5	5	5	4	5	5	5	5	5	3.33333333333333	4.5	.410433333333334	.6318	.25931178	4.59896560066667	5	4.8
31	5	4	4	2	30	0	5	5	3	3	3	3	3	3	4	4	4	3	4	4	4	4	4	5	5	5	5	3	3.8	3.55555555555556	3.75	.632655555555556	-.5682	-.359474886666667	4.13777404511111	4	4.6
32	2	4	3	2	40	0	4	4	4	3	2	3	4	3	4	5	5	4	4	4	4	5	5	5	5	5	5	4	4.4	3.44444444444444	4.25	.521544444444445	.0318000000000005	.0165851133333336	4.38836982288889	4.666666667	4.8
32	3	3	3	1	35	0	2	2	3	3	1	2	2	2	3	4	4	5	5	5	4	5	5	5	5	4	5	4	4.6	2.22222222222222	4.375	-.700677777777778	.2318	-.162417108888889	4.50622471177778	4.666666667	4.6
32	4	3	3	2	45	2	4	4	2	3	2	1	3	3	3	5	4	4	5	5	5	4	5	5	5	5	5	5	4.6	2.77777777777778	4.375	-.145122222222222	.2318	-.0336393311111111	4.48596915622222	4.666666667	5
32	5	4	4	1	30	2	4	3	3	3	1	2	3	3	3	5	4	5	5	5	4	4	5	4	4	4	5	5	4.8	2.77777777777778	4.625	-.145122222222222	.4318	-.0626637755555555	4.51926182288889	4.333333333	4.4
33	2	4	6	1	27	3	4	4	4	3	4	4	4	3	4	4	4	4	4	4	4	4	3	4	4	4	4	4	4	3.77777777777778	4	.854877777777778	-.3682	-.314765997777778	4.16963115622222	3.666666667	4
33	3	3	3	2	29	2	4	4	4	3	4	4	3	3	3	5	5	5	5	5	4	5	5	5	5	5	5	5	5	3.55555555555556	5	.632655555555556	.6318	.39971178	4.61753004511111	4.666666667	5
33	4	3	2	2	40	0	4	4	3	3	2	2	2	3	3	4	4	4	4	4	4	4	5	5	5	5	5	5	4	2.88888888888889	4	-.034011111111111	-.3682	.0125228911111111	4.36204004511111	4.333333333	5
33	5	3	2	2	33	1	4	4	4	3	2	2	2	3	3	4	4	4	4	4	4	4	5	4	5	4	5	4	4	3	4	.0771000000000002	-.3682	-.0283882200000001	4.337988934	4.333333333	4.4
34	1	3	2	2	30	0	5	5	1	5	1	1	1	3	1	5	5	5	5	5	4	4	5	5	5	5	5	5	5	2.55555555555556	4.75	-.367344444444444	.6318	-.23208822	4.53399004511111	4.333333333	5
34	2	3	4	2	45	1	4	3	2	3	2	3	2	3	3	5	5	5	5	4	4	5	5	5	5	5	5	5	4.8	2.77777777777778	4.625	-.145122222222222	.4318	-.0626637755555555	4.51926182288889	4.666666667	5
34	3	3	2	1	39	0	5	5	1	3	2	2	4	2	4	5	5	5	5	5	5	5	5	5	5	5	5	5	5	3.11111111111111	4.75	.188211111111111	.6318	.11891178	4.58040115622222	5	5
34	4	3	2	1	33	1	5	5	5	5	3	3	4	5	1	5	5	5	1	1	3	4	4	3	3	4	4	4	3.4	4	3.5	1.0771	-.9682	-1.04284822	3.801650934	3.666666667	3.6
34	5	4	4	2	28	1	3	2	4	4	1	2	3	2	4	4	5	4	4	4	4	5	5	5	5	5	5	4	4.2	2.77777777777778	4.25	-.145122222222222	-.1682	.0244095577777777	4.41938382288889	4.666666667	4.8
35	1	4	5	2	35	2	5	2	2	4	1	2	1	2	1	5	5	5	5	5	4	5	5	5	5	5	5	5	5	2.22222222222222	4.875	-.700677777777778	.6318	-.44268822	4.50614337844445	4.666666667	5
35	2	3	3	1	55	0	5	5	4	4	4	4	2	3	3	5	5	5	5	4	4	5	5	5	5	5	5	5	4.8	3.77777777777778	4.75	.854877777777778	.4318	.369136224444444	4.54280182288889	4.666666667	5
35	3	4	3	2	30	0	4	3	2	3	2	2	2	2	4	4	4	4	4	4	3	4	4	5	4	5	5	5	4	2.66666666666667	4	-.256233333333333	-.3682	.0943451133333333	4.41014226733333	3.666666667	4.8
35	4	3	4	2	48	1	3	3	3	2	2	2	2	1	4	4	4	4	4	4	4	4	5	4	4	4	5	5	4	2.44444444444444	4.125	-.478455555555555	-.3682	.176167335555555	4.45824448955556	4.33	4.4
35	5	4	4	2	18	1	3	3	3	2	2	2	2	1	4	4	4	5	4	4	3	4	4	4	4	4	5	5	4.2	2.44444444444444	4.125	-.478455555555555	-.1682	.0804762244444442	4.47153715622222	3.666666667	4.4
36	1	3	2	2	25	0	2	2	3	4	2	3	3	4	3	5	5	5	5	5	4	4	5	5	5	5	5	3	5	2.88888888888889	4.875	-.034011111111111	.6318	-.0214882199999999	4.56183671177778	4.33	4.6
36	2	3	3	2	35	1	5	5	1	2	1	2	2	3	3	5	5	5	5	3	4	4	5	5	5	5	5	5	4.6	2.66666666666667	4.5	-.256233333333333	.2318	-.0593948866666666	4.49002026733333	4.33	5
36	4	3	2	2	46	1	4	4	3	4	2	2	3	3	3	5	5	5	5	5	4	5	5	4	4	4	4	4	5	3.11111111111111	4.75	.188211111111111	.6318	.11891178	4.58040115622222	4.666666667	4
36	5	3	2	2	41	1	4	5	4	5	4	4	5	2	4	4	5	3	5	4	4	5	5	5	4	5	5	5	4.2	4.11111111111111	4.375	1.18821111111111	-.1682	-.199857108888888	4.21077048955556	4.666666667	4.8
37	1	3	3	1	30	2	3	3	2	3	1	1	3	3	2	5	5	5	5	5	4	4	4	4	4	4	4	4	5	2.33333333333333	5	-.589566666666666	.6318	-.37248822	4.51542560066667	4	4
37	4	3	3	2	24	1	2	2	2	2	2	2	2	2	2	5	5	5	5	5	4	5	5	4	4	4	4	4	5	2	5	-.9229	.6318	-.58308822	4.487578934	4.666666667	4
38	1	1	8	1	38	0	5	5	4	4	4	4	4	4	3	4	4	5	5	5	4	4	4	5	5	5	5	5	4.6	4.11111111111111	4.625	1.18821111111111	.2318	.275427335555555	4.43735582288889	4	5
38	2	3	5	2	29	2	3	3	2	3	2	2	3	3	2	4	4	3	3	3	4	4	5	4	4	4	4	4	3.4	2.55555555555556	3.5	-.367344444444444	-.9682	.355662891111111	4.37431537844444	4.333333333	4
38	3	3	4	2	32	0	4	4	2	3	2	2	2	3	3	5	4	4	4	5	4	5	5	4	5	5	5	5	4.4	2.77777777777778	4.25	-.145122222222222	.0318000000000005	-.00461488666666674	4.45267648955556	4.67	4.8
38	4	2	2	2	37	0	5	5	4	4	4	4	4	4	3	4	4	5	5	5	4	4	4	5	5	5	5	5	4.6	4.11111111111111	4.625	1.18821111111111	.2318	.275427335555555	4.43735582288889	4	5
38	5	2	2	2	36	1	5	5	3	3	1	2	2	3	2	4	5	4	4	3	5	5	5	4	4	4	4	4	4	2.88888888888889	4	-.034011111111111	-.3682	.0125228911111111	4.36204004511111	5	4
39	2	2	3	1	38	0	4	3	3	3	3	3	1	1	1	4	4	4	4	4	4	4	4	4	4	4	4	4	4	2.44444444444444	4	-.478455555555555	-.3682	.176167335555555	4.45824448955556	4	4
39	3	3	4	1	44	0	5	5	5	5	5	1	2	5	5	5	5	5	5	5	5	5	5	5	5	5	5	5	5	4.22222222222222	5	1.29932222222222	.6318	.82091178	4.67322337844445	5	5
39	4	3	4	1	53	1	5	5	5	3	1	4	3	3	3	5	5	4	5	4	4	5	4	5	5	5	5	5	4.6	3.55555555555556	4.625	.632655555555556	.2318	.146649557777778	4.45761137844444	4.333333333	5
40	2	2	3	1	46	1	4	5	1	3	1	1	2	2	2	4	5	4	4	4	4	4	4	5	5	4	4	5	4.2	2.33333333333333	4.375	-.589566666666666	-.1682	.0991651133333331	4.48892160066667	4	4.6
40	3	2	3	1	57	0	4	5	3	5	1	3	2	4	3	4	4	4	4	4	4	4	5	4	4	4	4	4	4	3.33333333333333	4	.410433333333334	-.3682	-.151121553333333	4.26583560066667	4.333333333	4
40	4	2	4	2	30	0	5	4	1	3	1	1	3	3	4	4	5	5	5	4	5	5	5	5	5	5	5	4	4.6	2.77777777777778	4.5	-.145122222222222	.2318	-.0336393311111111	4.48596915622222	5	4.8
40	5	2	3	1	28	0	4	4	1	3	1	1	2	3	2	5	4	4	4	4	3	4	4	4	4	4	5	5	4.2	2.33333333333333	4.25	-.589566666666666	-.1682	.0991651133333331	4.48892160066667	3.666666667	4.4
41	1	5	6	1	26	1	5	5	1	3	1	1	4	1	4	4	4	3	3	4	4	4	5	4	4	5	4	5	3.6	2.77777777777778	3.625	-.145122222222222	-.7682	.111482891111111	4.31950582288889	4.333333333	4.4
41	4	5	6	1	30	2	2	3	3	3	3	3	3	3	4	4	4	4	4	4	4	4	4	4	5	4	5	5	4	3	3.875	.0771000000000002	-.3682	-.0283882200000001	4.337988934	4	4.6
